# Supplementary material for: Bioassay-Guided Isolation of Anti-Inflammatory Constituents of the Subaerial Parts of Cyperus articulatus (Cyperaceae)
Source: Molecules. 2022 Sep 13;27(18):5937. doi: 10.3390/molecules27185937 (PMC9504922; doi:10.3390/molecules27185937)
Supplement: Supplementary file 1 [file molecules-27-05937-s001.zip]

Archive with 1 entries (1 files):
- molecules-1897780-supplementary.pdf
